# Supplementary material for: RNA mis‐splicing in children with congenital myotonic dystrophy is associated with physical function
Source: Ann Clin Transl Neurol. 2024 Oct 25;11(12):3175–91. doi: 10.1002/acn3.52224 (PMC11651218; doi:10.1002/acn3.52224)
Supplement: Supplementary file 2 — Appendix S1. [file ACN3-11-3175-s001.zip]

Archive with 9 entries (9 files):
- Sup Figure 1.tif
- Supplemental Captions_9.11.24.docx
- Supplemental Table 3 - Linear Regression Modeling of MBNLinferred in DM1 and CDM 1.docx
- Supplemental Table 4 - Linear Regression Modeling of MBNLinferred in CDM 1.docx
- Supplemental Table 5 - Linear Regression Modeling of 12-month walkrun velocity.docx
- Supplemental Table 6 - Linear Regression Modeling of 12-month ADF.docx
- Supplemental Table 7 - Linear Regression Modeling of 12-month stair velocity.docx
- Supplemental Table 1 - MBNL Demographics _ Updated.docx
- Supplemental Table 2 - Clinical Outcome Measures _ Updated.docx
